# Supplementary material for: The Effect of Implicitly Incentivized Faking on Explicit and Implicit Measures of Doping Attitude: When Athletes Want to Pretend an Even More Negative Attitude to Doping
Source: PLoS One. 2015 Apr 22;10(4):e0118507. doi: 10.1371/journal.pone.0118507 (PMC4406708; doi:10.1371/journal.pone.0118507)
Supplement: S1 Dataset — subject = given subject number. Bedingung = condition (1 = incentivized to fake, 0 = control condition). t1 = BIAT practice trial. MA = doping+like block MB = doping+dislike block. d1 = D-score. Order = start with doping+like (1) or doping+dislike (2) first. t2 = BIAT test trial. PEASxy = PEAS scale questionnaire items Faking BIAT = admitted to faking on the BIAT (1) or not (0). Faking PEAS = admitted to faking on the PEAS (1) or not (0). Faking success = estimation when faking was admitted about faking success. SozErwxy / SozExy = BIDR questionnaire items of desirability responding. SozErw_umPoolxy / SozE_Rxy = recoded items age = participants age. sex = participants gender. sport = named sport in which participants were or are competing with others. NameEthikRecog = recognition of the name of the tedious anti doping program (1) or not (0). InhaltEthikRecog = name of the program. SozErw_ST_Sum / SozErw_FT_Sum = BIDR score for the scales impression management and self-deceptive enhancement. PEAS = score for the PEAS questionnaire ZPEAS = standardized PEAS score. Z_DScore_umk = changed sign for the standardized test trial D-score. Z_t2_d1 = standardized test trial D-score. (ZIP) [file pone.0118507.s001.zip]

Archive with 5 entries (5 files):
- S1_Dataset legend.txt
- S1_Dataset.csv
- S1_Dataset.dat
- S1_Dataset.sav
- S1_Dataset legend.docx
