# Supplementary material for: The Effect of Implicitly Incentivized Faking on Explicit and Implicit Measures of Doping Attitude: When Athletes Want to Pretend an Even More Negative Attitude to Doping
Source: PLoS One. 2015 Apr 22;10(4):e0118507. doi: 10.1371/journal.pone.0118507 (PMC4406708; doi:10.1371/journal.pone.0118507)
Supplement: S1 Dataset — subject = given subject number. Bedingung = condition (1 = incentivized to fake, 0 = control condition). t1 = BIAT practice trial. MA = doping+like block MB = doping+dislike block. d1 = D-score. Order = start with doping+like (1) or doping+dislike (2) first. t2 = BIAT test trial. PEASxy = PEAS scale questionnaire items Faking BIAT = admitted to faking on the BIAT (1) or not (0). Faking PEAS = admitted to faking on the PEAS (1) or not (0). Faking success = estimation when faking was admitted about faking success. SozErwxy / SozExy = BIDR questionnaire items of desirability responding. SozErw_umPoolxy / SozE_Rxy = recoded items age = participants age. sex = participants gender. sport = named sport in which participants were or are competing with others. NameEthikRecog = recognition of the name of the tedious anti doping program (1) or not (0). InhaltEthikRecog = name of the program. SozErw_ST_Sum / SozErw_FT_Sum = BIDR score for the scales impression management and self-deceptive enhancement. PEAS = score for the PEAS questionnaire ZPEAS = standardized PEAS score. Z_DScore_umk = changed sign for the standardized test trial D-score. Z_t2_d1 = standardized test trial D-score. (ZIP) [file pone.0118507.s001.zip › S1_Dataset legend.txt]

Legend to the data file Wolff et al. 2014: 

subject = given subject number
Bedingung = condition (1=incentivized to fake, 0=control condition)
t1 = BIAT practice trial 
MA = doping+like block
MB = doping+dislike block
d1 = D-score
Order = start with doping+like (1) or doping+dislike (2) first
t2 = BIAT test trial
PEASxy= PEAS scale questionnaire items
Faking BIAT = admitted to faking on the BIAT (1) or not (0)
Faking PEAS = admitted to faking on the PEAS (1) or not (0)
Faking success = estimation when faking was admitted about faking success 
SozErwxy / SozExy = BIDR questionnaire items of desirability responding
SozErw_umPoolxy / SozE_Rxy = recoded items
age = participants age
sex = participants gender
sport = named sport in which participants were or are competing with others
NameEthikRecog = recognition of the name of the tedious anti doping program (1) or not (0)
InhaltEthikRecog = name of the program 
SozErw_ST_Sum / SozErw_FT_Sum = BIDR score for the scales impression management and self-deceptive enhancement
PEAS = score for the PEAS questionnaire
ZPEAS = standardized PEAS score
Z_DScore_umk = changed sign for the standardized test trial D-score
Z_t2_d1 = standardized test trial D-score
