# Supplementary material for: The Effect of Implicitly Incentivized Faking on Explicit and Implicit Measures of Doping Attitude: When Athletes Want to Pretend an Even More Negative Attitude to Doping
Source: PLoS One. 2015 Apr 22;10(4):e0118507. doi: 10.1371/journal.pone.0118507 (PMC4406708; doi:10.1371/journal.pone.0118507)
Supplement: S1 Dataset — subject = given subject number. Bedingung = condition (1 = incentivized to fake, 0 = control condition). t1 = BIAT practice trial. MA = doping+like block MB = doping+dislike block. d1 = D-score. Order = start with doping+like (1) or doping+dislike (2) first. t2 = BIAT test trial. PEASxy = PEAS scale questionnaire items Faking BIAT = admitted to faking on the BIAT (1) or not (0). Faking PEAS = admitted to faking on the PEAS (1) or not (0). Faking success = estimation when faking was admitted about faking success. SozErwxy / SozExy = BIDR questionnaire items of desirability responding. SozErw_umPoolxy / SozE_Rxy = recoded items age = participants age. sex = participants gender. sport = named sport in which participants were or are competing with others. NameEthikRecog = recognition of the name of the tedious anti doping program (1) or not (0). InhaltEthikRecog = name of the program. SozErw_ST_Sum / SozErw_FT_Sum = BIDR score for the scales impression management and self-deceptive enhancement. PEAS = score for the PEAS questionnaire ZPEAS = standardized PEAS score. Z_DScore_umk = changed sign for the standardized test trial D-score. Z_t2_d1 = standardized test trial D-score. (ZIP) [file pone.0118507.s001.zip › S1_Dataset.csv]

subject	Bedingung	t1_Order	t1_time	t1_D1	t1_MA1	t1_MB1	t1_ErrA1	t1_ErrB1	t1_NTrials	t2_Order	t2_time	t2_D1	t2_MA1	t2_MB1	t2_ErrA1	t2_ErrB1	t2_NTrials	date	time	PEAS1	PEAS2	PEAS3	PEAS4	PEAS5	PEAS6	PEAS7	PEAS8	PEAS9	PEAS10	PEAS11	PEAS12	PEAS13	PEAS14	PEAS15	PEAS16	PEAS17	FakingBIAT	FakingPEAS	FakingSuccessBIAT	FakingSuccessPEAS	SozErw1	SozErw2	SozErw3	SozErw4	SozErw5	SozErw6	SozErw7	SozErw8	SozErw9
35	1	1	13:59:27	-,0218629703143928	870,6	877,3	0	5	40	1	14:07:11	,787854783931891	934,8	769,1	0	0	40	42913	14:13:07	3	1	4	1	3	1	1	2	3	1	3	1	1	3	3	2	1	0	0	Ich habe nicht versucht, den BIAT zu verfälschen	Ich habe nicht versucht, die PEAS zu verfälschen	3	3	3	4	1	3	4	5	6
5	1	1	09:02:33	-,359151586815821	675,7	830,3	0	5	40	1	09:07:46	-,268047948817742	610,6	644,65	0	0	40	42313	09:12:25	1	1	1	1	1	1	1	1	2	1	1	1	1	1	1	2	1	0	0	Ich habe nicht versucht, den BIAT zu verfälschen	Ich habe nicht versucht, die PEAS zu verfälschen	3	4	5	6	3	4	3	4	3
7	1	1	10:06:57	-,105273861739949	642,65	669,25	0	10	40	1	10:11:23	,162825824169086	698,75	668,8	5	10	40	42313	10:14:49	1	1	3	3	2	5	1	1	1	4	1	1	1	1	2	2	1	0	0	Ich habe nicht versucht, den BIAT zu verfälschen	Ich habe nicht versucht, die PEAS zu verfälschen	3	5	4	4	6	4	6	4	3
4	1	2	16:16:49	,629175574019232	980,8	721,3	10	0	40	2	16:21:40	,712059953179176	859,5	690,55	0	0	40	42213	16:24:44	1	1	2	1	1	4	1	1	1	1	1	1	1	2	2	1	1	0	0	Ich habe nicht versucht, den BIAT zu verfälschen	Ich habe nicht versucht, die PEAS zu verfälschen	3	6	5	3	4	5	7	2	3
65	1	1	14:03:56	,311341649928761	742,8	684,65	20	10	40	1	14:10:56	,0825603305677986	868,55	829	10	10	40	50713	14:15:13	1	2	2	2	2	3	1	1	1	2	1	2	2	1	1	1	1	0	0	Ich habe nicht versucht, den BIAT zu verfälschen	Ich habe nicht versucht, die PEAS zu verfälschen	3	6	4	1	2	3	4	3	4
49	1	1	13:02:43	,738452780757302	966,75	654,45	5	5	40	1	13:07:20	,133946695024157	678,55	659,5	0	0	40	43013	13:10:55	1	1	1	1	1	2	1	1	2	2	1	1	1	1	1	1	1	0	0	Ich habe nicht versucht, den BIAT zu verfälschen	Ich habe nicht versucht, die PEAS zu verfälschen	3	6	2	2	6	3	6	4	6
42	1	2	09:04:52	,143016848509621	905,7	852,9	5	5	40	2	09:10:13	,514483173002347	939,65	741,3	5	0	40	43013	09:14:19	1	1	1	3	1	2	1	1	3	1	1	1	1	1	2	2	1	0	0	Ich habe nicht versucht, den BIAT zu verfälschen	Ich habe nicht versucht, die PEAS zu verfälschen	3	4	3	2	5	6	5	3	2
40	1	2	15:03:52	,591299593317618	908,25	715,05	0	5	40	2	15:08:41	,25208337146109	694,6	652,05	0	5	40	42913	15:12:32	2	1	2	1	1	4	1	1	1	1	1	1	1	1	2	3	1	0	0	Ich habe nicht versucht, den BIAT zu verfälschen	Ich habe nicht versucht, die PEAS zu verfälschen	4	2	5	4	4	5	6	5	2
45	1	1	10:00:30	-,564775642023108	712,65	836,15	0	0	40	1	10:05:07	-,790690689696656	583	799,2	0	0	40	43013	10:08:43	2	1	2	1	1	2	1	2	2	1	1	3	1	3	2	1	1	0	0	Ich habe nicht versucht, den BIAT zu verfälschen	Ich habe nicht versucht, die PEAS zu verfälschen	3	6	2	6	5	6	5	1	6
28	1	2	13:11:29	,254481128884646	1256	1161,85	0	0	40	2	13:17:38	,885169529380243	1325,95	858	0	0	40	42513	13:22:44	1	1	1	1	1	2	1	3	1	2	1	2	3	2	2	3	1	0	0	Ich habe nicht versucht, den BIAT zu verfälschen	Ich habe nicht versucht, die PEAS zu verfälschen	3	4	3	4	3	2	6	1	6
6	1	2	10:06:48	,825866899793293	1413,95	895,3	5	0	40	2	10:12:05	,188370198892623	1324,75	1165,4	5	0	40	42313	10:16:21	3	2	2	1	1	3	1	2	2	4	3	1	2	1	1	2	2	0	1	Ich habe nicht versucht, den BIAT zu verfälschen	Mir ist es eher nicht gelungen, die PEAS ein zu verfälschen	3	5	6	2	3	5	6	4	4
68	1	2	13:26:50	,1248166636258	1026,95	950,35	0	0	40	2	13:31:37	,795738267968548	781	617,15	5	0	40	50813	13:35:01	1	1	2	1	1	3	1	2	4	1	1	1	1	5	5	3	3	0	0	Ich habe nicht versucht, den BIAT zu verfälschen	Ich habe nicht versucht, die PEAS zu verfälschen	2	4	3	6	6	2	5	3	7
38	1	2	14:23:01	,450186793278741	1042,15	870,1	20	10	40	2	14:27:32	,157764136630207	896,6	841,25	5	10	40	42913	14:30:28	1	1	1	1	1	1	1	1	1	1	1	1	1	1	1	3	1	0	0	Ich habe nicht versucht, den BIAT zu verfälschen	Ich habe nicht versucht, die PEAS zu verfälschen	4	5	6	3	4	4	6	5	2
56	1	2	14:08:13	,207803639208414	806,2	748,1	5	5	40	2	14:12:35	-,255560903712889	720,1	782,85	10	15	40	50213	14:16:12	2	3	1	2	1	1	2	1	4	3	4	1	2	1	1	2	1	0	1	Ich habe nicht versucht, den BIAT zu verfälschen	Ich weiß nicht ob es mir gelungen ist, die PEAS zu verfälschen	4	6	6	4	3	6	6	3	2
11	1	1	14:00:05	,874619354300801	2151,05	922,75	10	0	40	1	14:05:53	1,12696735735488	1090,4	697,8	0	0	40	42313	14:09:49	2	2	1	1	4	4	2	1	1	3	3	1	3	2	1	2	2	0	0	Ich habe nicht versucht, den BIAT zu verfälschen	Ich habe nicht versucht, die PEAS zu verfälschen	3	6	4	5	6	5	4	2	6
57	1	1	08:55:37	,375707884872316	924,3	749,7	5	0	40	1	09:00:39	,448452820041224	768,5	615,7	10	5	40	50313	09:04:23	1	1	1	1	1	3	1	1	1	1	1	1	1	2	3	1	1	0	0	Ich habe nicht versucht, den BIAT zu verfälschen	Ich habe nicht versucht, die PEAS zu verfälschen	2	7	2	1	5	6	7	2	7
31	1	1	09:57:39	,524741634250432	902,05	804,4	0	0	40	1	10:03:33	-,00336665458355065	885,35	886,4	5	5	40	42913	10:07:56	1	1	1	1	1	3	1	2	1	3	4	1	1	1	2	1	1	0	0	Ich habe nicht versucht, den BIAT zu verfälschen	Ich habe nicht versucht, die PEAS zu verfälschen	5	5	3	2	6	3	2	2	6
63	1	1	10:00:09	-,21403585778889	1468,2	1699,15	5	0	40	1	10:07:57	-,572267185795209	940,55	1196,35	0	0	40	50713	10:13:01	1	1	1	1	1	1	1	2	3	1	1	1	1	1	1	1	1	0	0	Ich habe nicht versucht, den BIAT zu verfälschen	Ich habe nicht versucht, die PEAS zu verfälschen	3	7	3	1	3	6	4	2	5
64	1	2	13:04:59	,611681770337225	1048,7	719,85	10	5	40	2	13:09:56	,722619410449888	994,9	648,8	10	0	40	50713	13:14:44	1	1	1	1	1	1	1	1	1	1	1	1	1	1	1	1	1	0	0	Ich habe nicht versucht, den BIAT zu verfälschen	Ich habe nicht versucht, die PEAS zu verfälschen	2	2	2	1	1	4	4	2	4
10	1	2	12:59:23	-,579516890117678	963,8	1296,1	0	5	40	2	13:04:21	,31613618316847	956,25	841,95	0	0	40	42313	13:08:01	2	2	2	1	2	1	2	1	1	2	1	1	1	1	1	2	2	0	0	Ich habe nicht versucht, den BIAT zu verfälschen	Ich habe nicht versucht, die PEAS zu verfälschen	5	6	6	2	1	4	6	6	6
50	1	2	13:03:02	,349340891925866	961,2	820,75	5	5	40	2	13:06:47	-,16835993637665	819,25	909	5	0	40	43013	13:09:35	1	1	1	2	2	4	1	2	2	2	5	1	2	1	2	2	1	0	0	Ich habe nicht versucht, den BIAT zu verfälschen	Ich habe nicht versucht, die PEAS zu verfälschen	5	6	2	4	7	2	3	2	7
30	1	2	09:38:24	-,0358076298127094	808,8	815,85	10	5	40	2	09:42:07	,666836773391386	902,8	742,7	10	10	40	42613	09:45:10	3	1	1	1	1	5	1	1	3	3	1	1	1	1	1	1	1	0	0	Ich habe nicht versucht, den BIAT zu verfälschen	Ich habe nicht versucht, die PEAS zu verfälschen	3	5	1	2	1	2	6	3	4
13	1	1	14:55:37	,451176400309067	1032,3	748,1	5	0	40	1	15:04:03	,123757925866906	829,8	787,25	5	5	40	42313	15:07:17	1	1	1	1	1	2	1	1	1	2	1	1	1	1	1	2	1	0	0	Ich habe nicht versucht, den BIAT zu verfälschen	Ich habe nicht versucht, die PEAS zu verfälschen	5	7	2	6	3	5	6	4	4
48	1	2	13:02:38	,459530650081351	766,9	668,15	5	0	40	2	13:09:14	,898339100079202	808,2	588,3	5	0	40	43013	13:15:21	1	3	1	1	1	1	3	1	1	1	5	1	1	3	2	3	1	0	0	Ich habe nicht versucht, den BIAT zu verfälschen	Ich habe nicht versucht, die PEAS zu verfälschen	1	6	2	1	4	5	2	2	6
55	1	1	14:08:00	-,322998602693503	983,3	1304,3	5	10	40	1	14:12:46	-,551156351308013	725,6	1308	5	5	40	50213	14:17:05	2	1	2	2	2	2	1	1	2	2	4	1	1	1	1	1	3	0	0	Ich habe nicht versucht, den BIAT zu verfälschen	Ich habe nicht versucht, die PEAS zu verfälschen	4	5	5	3	6	2	5	5	3
33	1	1	12:56:44	1,03127850988427	982,95	706,75	5	5	40	1	13:01:17	-,0641526409011625	743,2	757,15	0	5	40	42913	13:03:58	3	2	2	3	1	4	2	1	1	2	2	1	1	1	2	1	1	0	0	Ich habe nicht versucht, den BIAT zu verfälschen	Ich habe nicht versucht, die PEAS zu verfälschen	2	4	5	6	6	6	5	4	6
14	1	2	15:54:04	,596882769341368	813	631,75	10	5	40	2	15:58:59	,870681253047451	909,35	627,5	10	0	40	42313	16:02:15	1	1	1	2	1	3	1	1	1	1	1	1	2	1	2	2	1	0	0	Ich habe nicht versucht, den BIAT zu verfälschen	Ich habe nicht versucht, die PEAS zu verfälschen	5	4	2	2	6	3	4	3	4
51	1	1	13:59:52	-,401890819251365	693,4	786,2	0	5	40	1	14:04:21	,694481535837588	952,8	744,4	5	0	40	43013	14:07:59	1	1	2	1	1	1	1	1	1	1	1	1	2	1	1	1	1	0	0	Ich habe nicht versucht, den BIAT zu verfälschen	Ich habe nicht versucht, die PEAS zu verfälschen	4	6	2	2	4	5	5	4	3
69	1	1	14:14:31	,278407117299883	1780,35	1501,7	5	5	40	1	14:21:20	-,510487233695701	1177,8	1753,1	0	5	40	50813	14:27:19	1	1	1	1	1	3	1	1	1	3	2	1	2	1	1	1	1	0	0	Ich habe nicht versucht, den BIAT zu verfälschen	Ich habe nicht versucht, die PEAS zu verfälschen	3	6	1	5	6	1	7	6	7
15	1	1	10:08:27	1,11697320097661	923,2	633,75	0	0	40	1	10:13:40	,865621726634128	1119,9	570,1	5	0	40	42413	10:17:42	1	1	5	1	1	4	5	2	1	5	1	2	2	6	3	3	1	0	0	Ich habe nicht versucht, den BIAT zu verfälschen	Ich habe nicht versucht, die PEAS zu verfälschen	4	6	2	4	7	7	5	4	4
3	0	1	16:16:32	,813746485228744	1559,55	906,85	30	10	40	1	16:21:16	,112658399719534	996,9	934,55	20	35	40	42213	16:23:53	2	1	4	3	1	2	2	2	1	3	1	4	2	2	3	3	4	0	0	Ich habe nicht versucht, den BIAT zu verfälschen	Ich habe nicht versucht, die PEAS zu verfälschen	3	6	4	1	5	6	6	4	5
9	0	1	12:59:12	,388476483377303	714,5	633,4	0	0	40	1	13:04:18	,590705575691072	721,55	563,65	5	0	40	42313	13:06:35	2	1	1	3	5	2	1	1	1	2	5	2	4	1	1	4	1	0	0	Ich habe nicht versucht, den BIAT zu verfälschen	Ich habe nicht versucht, die PEAS zu verfälschen	3	6	3	3	6	3	6	3	2
12	0	2	14:55:05	,852112354582643	873,1	691,3	5	0	40	2	15:04:41	1,34524280898952	850,8	581,05	5	0	40	42313	15:07:32	1	1	2	1	2	5	1	1	3	3	1	1	2	2	2	2	1	0	0	Ich habe nicht versucht, den BIAT zu verfälschen	Ich habe nicht versucht, die PEAS zu verfälschen	4	5	4	3	5	6	4	4	5
22	0	2	13:58:10	-,249059032711704	750,1	813,3	0	5	40	2	14:06:44	,366001134427089	763,55	678,75	0	0	40	42413	14:09:32	1	1	1	1	1	2	1	1	3	1	2	1	2	1	2	1	1	0	0	Ich habe nicht versucht, den BIAT zu verfälschen	Ich habe nicht versucht, die PEAS zu verfälschen	6	5	4	2	5	5	5	4	5
23	0	1	13:58:21	-,106344189943905	875,55	902,15	0	5	40	1	14:03:46	,0845552130646959	1029,35	978,15	0	5	40	42413	14:07:01	3	1	2	2	1	2	1	1	2	1	1	1	2	2	3	2	1	0	0	Ich habe nicht versucht, den BIAT zu verfälschen	Ich habe nicht versucht, die PEAS zu verfälschen	5	3	4	2	5	6	4	5	6
24	0	2	14:59:01	,53497211146275	935,75	792,1	5	5	40	2	15:05:20	,779276637396408	843,9	684,1	5	10	40	42413	15:08:28	1	1	2	1	1	2	1	1	1	2	1	1	1	1	2	1	1	0	0	Ich habe nicht versucht, den BIAT zu verfälschen	Ich habe nicht versucht, die PEAS zu verfälschen	3	4	3	1	3	4	6	3	6
29	0	1	15:01:07	-,154399572019936	644,7	668,7	0	5	40	1	15:05:23	,920785302371038	703,95	568	5	0	40	42513	15:07:29	2	1	1	1	3	1	1	1	1	3	4	1	1	1	1	3	2	0	0	Ich habe nicht versucht, den BIAT zu verfälschen	Ich habe nicht versucht, die PEAS zu verfälschen	2	6	5	2	6	3	6	4	6
37	0	1	13:59:49	,335545238473189	1320,55	1064,15	0	0	40	1	14:05:03	,198616848551645	1556,8	1223,95	5	5	40	42913	14:08:44	1	2	3	2	3	4	2	1	3	1	2	1	2	2	2	1	1	0	0	Ich habe nicht versucht, den BIAT zu verfälschen	Ich habe nicht versucht, die PEAS zu verfälschen	3	6	3	2	7	6	5	2	6
46	0	2	10:00:51	,197635891295281	813,4	761,7	10	0	40	2	10:05:19	1,1244455448053	958,15	599,85	15	0	40	43013	10:08:00	1	2	1	1	1	4	1	4	2	3	1	1	1	2	2	1	1	0	0	Ich habe nicht versucht, den BIAT zu verfälschen	Ich habe nicht versucht, die PEAS zu verfälschen	4	6	2	6	7	2	7	3	6
47	0	1	13:02:27	,108899379267168	815,7	792,7	5	0	40	1	13:07:12	-,0287902692526952	695,75	701,6	0	0	40	43013	13:10:19	3	1	1	1	3	2	1	2	6	4	6	1	1	1	4	1	1	0	0	Ich habe nicht versucht, den BIAT zu verfälschen	Ich habe nicht versucht, die PEAS zu verfälschen	5	3	4	1	1	6	3	3	5
58	0	2	09:49:57	-,522391668584893	1085,1	1588,4	10	5	40	2	09:56:37	,700761006496485	883,5	656,8	5	0	40	50313	10:01:09	2	1	1	1	1	2	1	1	2	1	1	3	3	2	2	1	1	0	0	Ich habe nicht versucht, den BIAT zu verfälschen	Ich habe nicht versucht, die PEAS zu verfälschen	3	6	5	3	6	6	6	4	6
67	0	1	13:07:13	,247050230365011	861,75	784,35	0	0	40	1	13:12:50	,680599416477102	954,35	731,25	5	0	40	50813	13:16:20	4	1	1	1	1	5	1	1	2	2	2	1	1	2	2	1	1	0	0	Ich habe nicht versucht, den BIAT zu verfälschen	Ich habe nicht versucht, die PEAS zu verfälschen	4	3	3	2	1	6	5	2	6
70	0	2	15:01:54	-,0431617345625158	894,9	917,15	5	5	40	2	15:07:30	,673864358730979	813,15	655,8	5	0	40	50813	15:10:51	1	2	2	2	1	2	1	2	1	1	5	1	1	1	2	1	1	0	0	Ich habe nicht versucht, den BIAT zu verfälschen	Ich habe nicht versucht, die PEAS zu verfälschen	4	5	3	2	2	5	6	3	3
2	0	2	15:06:32	-,440422542318755	664,65	746,55	0	0	40	2	15:08:24	-,209912562445262	671,9	723,1	0	10	40	42213	15:11:31	3	2	2	2	2	3	1	5	2	2	3	1	2	2	2	2	2	0	0	Ich habe nicht versucht, den BIAT zu verfälschen	Ich habe nicht versucht, die PEAS zu verfälschen	2	5	3	2	5	4	5	4	6
8	0	2	11:03:29	-,0209511150531163	1199,9	1223,15	25	5	40	2	11:07:48	,466398495343347	824,95	669,6	5	0	40	42313	11:10:51	3	2	3	1	1	1	1	2	1	5	2	2	1	2	1	2	1	0	0	Ich habe nicht versucht, den BIAT zu verfälschen	Ich habe nicht versucht, die PEAS zu verfälschen	4	3	2	3	3	2	5	4	5
16	0	2	10:36:47	,834122972498792	1232,2	802,95	10	0	40	2	10:43:10	,431884139728073	1073,95	785,9	0	0	40	42413	10:46:38	1	3	3	4	1	5	1	1	2	1	4	1	3	2	2	3	2	0	0	Ich habe nicht versucht, den BIAT zu verfälschen	Ich habe nicht versucht, die PEAS zu verfälschen	6	3	4	5	2	5	6	3	3
20	0	2	11:05:07	,272034851469055	984,8	853,5	10	5	40	2	11:09:43	,24498511595655	896,3	790,9	15	5	40	42413	11:12:16	3	1	2	2	1	3	1	2	2	3	1	4	2	2	3	4	3	0	0	Ich habe nicht versucht, den BIAT zu verfälschen	Ich habe nicht versucht, die PEAS zu verfälschen	3	5	3	2	5	4	5	2	3
25	0	1	15:54:08	,180910844399295	926,4	869,75	0	5	40	1	16:09:34	,48065038905711	844,05	704,1	0	0	40	42413	16:11:57	1	1	1	1	1	4	1	1	1	1	1	1	1	1	3	1	1	0	0	Ich habe nicht versucht, den BIAT zu verfälschen	Ich habe nicht versucht, die PEAS zu verfälschen	4	6	1	1	7	4	6	6	4
26	0	2	15:58:48	,469285736127404	1389,55	1120,15	0	0	40	2	16:08:45	,769430715651183	1537	930,8	5	0	40	42413	16:12:03	1	2	4	3	1	5	3	4	1	5	1	1	1	2	2	2	1	0	0	Ich habe nicht versucht, den BIAT zu verfälschen	Ich habe nicht versucht, die PEAS zu verfälschen	6	4	6	2	2	7	4	4	3
27	0	1	12:55:03	,526683701461231	845,8	749,15	0	0	40	1	13:00:00	,0122257756293142	745,65	742,85	0	0	40	42513	13:02:42	1	1	2	1	1	1	1	5	4	1	1	1	3	1	1	2	1	0	0	Ich habe nicht versucht, den BIAT zu verfälschen	Ich habe nicht versucht, die PEAS zu verfälschen	3	5	3	5	6	3	4	4	6
32	0	2	12:56:24	-,142714088475186	1237,4	1416,25	25	5	40	2	12:59:49	,736039399567726	820,65	600,05	10	5	40	42913	13:01:51	1	1	1	1	1	2	1	2	2	1	2	1	3	1	2	1	1	0	0	Ich habe nicht versucht, den BIAT zu verfälschen	Ich habe nicht versucht, die PEAS zu verfälschen	2	2	6	7	6	4	3	5	6
34	0	2	12:56:56	1,09376277453353	1141,65	752,2	10	0	40	2	13:02:22	1,10748690031823	1048,95	721,25	15	0	40	42913	13:05:20	1	1	1	1	1	1	1	1	3	1	1	1	3	2	1	1	1	0	0	Ich habe nicht versucht, den BIAT zu verfälschen	Ich habe nicht versucht, die PEAS zu verfälschen	5	5	4	6	3	4	6	4	2
36	0	2	13:59:37	,656091771624033	1142,1	725,75	0	0	40	2	14:04:35	,661755786898247	961,25	742,3	5	0	40	42913	14:07:39	1	1	3	4	3	3	1	1	4	4	3	1	2	2	2	2	1	0	0	Ich habe nicht versucht, den BIAT zu verfälschen	Ich habe nicht versucht, die PEAS zu verfälschen	5	2	6	2	6	3	6	2	6
39	0	1	15:03:32	-,226318238000379	922,15	1017,45	0	0	40	1	15:08:41	,0720757597427803	1220,05	1150,45	5	0	40	42913	15:12:00	1	1	1	1	1	1	1	1	1	1	1	1	2	2	3	2	3	0	0	Ich habe nicht versucht, den BIAT zu verfälschen	Ich habe nicht versucht, die PEAS zu verfälschen	4	3	4	3	2	4	2	4	3
41	0	1	15:03:22	1,10142947750648	1302,35	786,7	35	10	40	1	15:08:08	-,551785309847812	788	995,1	10	10	40	42913	15:10:30	3	1	2	1	1	3	1	1	1	1	3	1	3	1	1	3	1	0	0	Ich habe nicht versucht, den BIAT zu verfälschen	Ich habe nicht versucht, die PEAS zu verfälschen	3	7	1	4	4	4	6	2	7
43	0	1	09:05:11	-,686846337201352	736,3	897,95	0	0	40	1	09:10:23	-,508614888319106	790,55	979,3	0	5	40	43013	09:13:27	4	1	2	3	1	2	1	1	1	1	3	5	1	1	1	3	1	0	0	Ich habe nicht versucht, den BIAT zu verfälschen	Ich habe nicht versucht, die PEAS zu verfälschen	4	2	2	7	7	5	5	3	3
44	0	2	09:05:21	-,0786621867301819	941,2	998,8	15	0	40	2	09:10:21	,515697815385302	1027,6	755,95	5	0	40	43013	09:13:26	3	1	3	1	1	2	1	1	3	1	2	1	1	2	2	3	3	0	0	Ich habe nicht versucht, den BIAT zu verfälschen	Ich habe nicht versucht, die PEAS zu verfälschen	4	5	3	6	3	5	5	3	5
52	0	2	14:00:11	-,941012405167366	679	1506	5	20	40	2	14:04:54	,11495284123887	782	750,4	0	10	40	43013	14:07:43	1	1	3	1	1	1	1	1	1	1	1	1	1	1	1	1	1	0	0	Ich habe nicht versucht, den BIAT zu verfälschen	Ich habe nicht versucht, die PEAS zu verfälschen	4	5	3	3	3	6	4	5	6
53	0	1	14:16:27	,747908292548739	1129,75	877,6	0	0	40	1	14:20:16	,262350178529585	960,95	887,8	10	0	40	43013	14:23:04	1	1	1	1	1	1	1	1	1	1	1	1	1	1	1	1	1	0	0	Ich habe nicht versucht, den BIAT zu verfälschen	Ich habe nicht versucht, die PEAS zu verfälschen	4	7	2	1	7	7	7	3	6
54	0	2	14:07:46	,682997528078949	1304,35	900,65	30	10	40	2	14:10:55	,479949466570072	984,6	794,2	15	0	40	50213	14:14:23	4	3	5	3	4	3	1	1	1	4	2	1	4	4	3	3	1	0	0	Ich habe nicht versucht, den BIAT zu verfälschen	Ich habe nicht versucht, die PEAS zu verfälschen	5	6	3	3	4	6	7	3	6
59	0	1	11:00:21	-,0190230639295923	847,15	851,95	5	10	40	1	11:07:53	,511965389433813	755,3	646,4	5	0	40	50313	11:11:35	3	1	5	1	1	1	1	2	3	1	6	4	2	2	1	1	1	0	0	Ich habe nicht versucht, den BIAT zu verfälschen	Ich habe nicht versucht, die PEAS zu verfälschen	5	5	2	3	7	3	3	3	5
60	0	2	14:08:38	-,107050986058491	824,15	852,4	5	5	40	2	14:16:06	,0361218859688761	763,7	752,9	15	5	40	50313	14:18:56	1	2	2	1	2	4	1	2	1	3	3	1	1	2	2	3	1	0	0	Ich habe nicht versucht, den BIAT zu verfälschen	Ich habe nicht versucht, die PEAS zu verfälschen	2	3	3	3	1	5	6	4	4
61	0	1	12:49:19	-,288276102547859	726,1	843,25	0	10	40	1	12:53:04	-,603424578099984	614,15	804	0	0	40	50613	12:54:57	3	1	2	2	2	2	1	2	1	4	2	2	2	2	2	2	1	0	0	Ich habe nicht versucht, den BIAT zu verfälschen	Ich habe nicht versucht, die PEAS zu verfälschen	4	4	2	2	5	3	5	3	3
62	0	2	08:56:38	,354456076557912	1129,2	1002,45	10	5	40	2	09:04:19	-,133950135362658	766,85	803,95	5	15	40	50713	09:08:07	2	1	1	1	1	5	1	2	1	5	3	5	1	1	2	3	2	0	0	Ich habe nicht versucht, den BIAT zu verfälschen	Ich habe nicht versucht, die PEAS zu verfälschen	3	6	3	6	2	4	4	2	5
66	0	2	13:06:32	-,390102678263181	833,05	898	0	0	40	2	13:11:31	,349577726087142	771,75	708,95	0	0	40	50813	13:14:34	1	1	2	2	1	2	1	2	3	2	2	2	1	2	2	2	1	0	0	Ich habe nicht versucht, den BIAT zu verfälschen	Ich habe nicht versucht, die PEAS zu verfälschen	3	3	2	2	5	6	6	3	5
[truncated: 35 more columns]
