# Supplementary material for: The Effect of Implicitly Incentivized Faking on Explicit and Implicit Measures of Doping Attitude: When Athletes Want to Pretend an Even More Negative Attitude to Doping
Source: PLoS One. 2015 Apr 22;10(4):e0118507. doi: 10.1371/journal.pone.0118507 (PMC4406708; doi:10.1371/journal.pone.0118507)
Supplement: S1 Dataset — subject = given subject number. Bedingung = condition (1 = incentivized to fake, 0 = control condition). t1 = BIAT practice trial. MA = doping+like block MB = doping+dislike block. d1 = D-score. Order = start with doping+like (1) or doping+dislike (2) first. t2 = BIAT test trial. PEASxy = PEAS scale questionnaire items Faking BIAT = admitted to faking on the BIAT (1) or not (0). Faking PEAS = admitted to faking on the PEAS (1) or not (0). Faking success = estimation when faking was admitted about faking success. SozErwxy / SozExy = BIDR questionnaire items of desirability responding. SozErw_umPoolxy / SozE_Rxy = recoded items age = participants age. sex = participants gender. sport = named sport in which participants were or are competing with others. NameEthikRecog = recognition of the name of the tedious anti doping program (1) or not (0). InhaltEthikRecog = name of the program. SozErw_ST_Sum / SozErw_FT_Sum = BIDR score for the scales impression management and self-deceptive enhancement. PEAS = score for the PEAS questionnaire ZPEAS = standardized PEAS score. Z_DScore_umk = changed sign for the standardized test trial D-score. Z_t2_d1 = standardized test trial D-score. (ZIP) [file pone.0118507.s001.zip › S1_Dataset.dat]

subject	Bedingung	t1_Ordert1_time		t1_D1			t1_MA1	t1_MB1	t1_ErrA1t1_ErrB1	t1_NTrials	t2_Order	t2_time		t2_D1			t2_MA1	t2_MB1	t2_ErrA1t2_ErrB1	t2_NTrialsdate	time		PEAS1	PEAS2	PEAS3	PEAS4	PEAS5	PEAS6	PEAS7	PEAS8	PEAS9	PEAS10	PEAS11	PEAS12	PEAS13	PEAS14	PEAS15	PEAS16	PEAS17	FakingBIAT	FakingPEAS	FakingSuccessBIAT						FakingSuccessPEAS						SozE1	SozE2	SozE3	SozE4	SozE5	SozE6	SozE7	SozE8	SozE9	SozE10	SozE11	SozE12	SozE13	SozE14	SozE15	SozE16	SozE17	SozE18	SozE19	SozE20	age	sex	sport					NameEthikRecog	InhaltEthikRecog			SozE2_R	SozE4_R	SozE5_R	SozE7_R	SozE9_R	SozE10_RSozE11_RSozE12_RSozE14_RSozE15_RSozE17_RSozE18_RSozE20_R	SozE_ST_SUM	SozE_FT_SUM	PEAS	ZPEAS			Zt2_D1			Z_DScore_umk
35	1		1	13:59:27	-,0218629703143928	870,6	877,3	0	5		40		1		14:07:11	,787854783931891	934,8	769,1	0	0		40	42913	14:13:07	3	1	4	1	3	1	1	2	3	1	3	1	1	3	3	2	1	0		0		Ich habe nicht versucht, den BIAT zu verfälschen		Ich habe nicht versucht, die PEAS zu verfälschen		3	3	3	4	1	3	4	5	6	5	3	5	7	6	6	5	4	5	1	3	26	0	Rudern, Fittnessport, Unisport.		1		'Philosophische und medizinische Texte'	5	4	7	4	2	3	5	3	2	2	4	3	5		39		37		34	,761764631699191	,954488359491662	-,954488359491662
5	1		1	09:02:33	-,359151586815821	675,7	830,3	0	5		40		1		09:07:46	-,268047948817742	610,6	644,65	0	0		40	42313	09:12:25	1	1	1	1	1	1	1	1	2	1	1	1	1	1	1	2	1	0		0		Ich habe nicht versucht, den BIAT zu verfälschen		Ich habe nicht versucht, die PEAS zu verfälschen		3	4	5	6	3	4	3	4	3	5	2	5	6	6	2	3	3	3	3	2	21	0	Fußball und Feuerwehrsport		1		'Philosophische und medizinische Texte'	4	2	5	5	5	3	6	3	2	6	5	5	6		40		45		19	-1,43315040879001	-1,21519854463445	1,21519854463445
7	1		1	10:06:57	-,105273861739949	642,65	669,25	0	10		40		1		10:11:23	,162825824169086	698,75	668,8	5	10		40	42313	10:14:49	1	1	3	3	2	5	1	1	1	4	1	1	1	1	2	2	1	0		0		Ich habe nicht versucht, den BIAT zu verfälschen		Ich habe nicht versucht, die PEAS zu verfälschen		3	5	4	4	6	4	6	4	3	6	2	4	7	6	2	2	2	4	6	6	27	0	(Rettungs) - schwimmen; Leichtathletik	1		'Doping und Leistung'			3	4	2	2	5	2	6	4	2	6	6	4	2		33		45		31	,322781623601352	-,329831783487337	,329831783487337
4	1		2	16:16:49	,629175574019232	980,8	721,3	10	0		40		2		16:21:40	,712059953179176	859,5	690,55	0	0		40	42213	16:24:44	1	1	2	1	1	4	1	1	1	1	1	1	1	2	2	1	1	0		0		Ich habe nicht versucht, den BIAT zu verfälschen		Ich habe nicht versucht, die PEAS zu verfälschen		3	6	5	3	4	5	7	2	3	2	2	6	7	6	1	4	1	2	4	1	21	1	Handball				1		'Philosophische und medizinische Texte'	2	5	4	1	5	6	6	2	2	7	7	6	7		38		52		23	-,84783973132622	,798743851419048	-,798743851419048
65	1		1	14:03:56	,311341649928761	742,8	684,65	20	10		40		1		14:10:56	,0825603305677986	868,55	829	10	10		40	50713	14:15:13	1	2	2	2	2	3	1	1	1	2	1	2	2	1	1	1	1	0		0		Ich habe nicht versucht, den BIAT zu verfälschen		Ich habe nicht versucht, die PEAS zu verfälschen		3	6	4	1	2	3	4	3	4	6	2	2	7	3	2	3	2	2	3	1	24	0	Leichtathletik, Fussball		1		'Doping und Leistung'			2	7	6	4	4	2	6	6	5	6	6	6	7		38		55		26	-,408856723228381	-,494762685660903	,494762685660903
49	1		1	13:02:43	,738452780757302	966,75	654,45	5	5		40		1		13:07:20	,133946695024157	678,55	659,5	0	0		40	43013	13:10:55	1	1	1	1	1	2	1	1	2	2	1	1	1	1	1	1	1	0		0		Ich habe nicht versucht, den BIAT zu verfälschen		Ich habe nicht versucht, die PEAS zu verfälschen		3	6	2	2	6	3	6	4	6	5	6	6	6	6	5	2	4	6	6	5	24	1	Reitsport				1		'Doping und Leistung'			2	6	2	2	2	3	2	2	2	3	4	2	3		29		32		20	-1,28682273942406	-,389173109506213	,389173109506213
42	1		2	09:04:52	,143016848509621	905,7	852,9	5	5		40		2		09:10:13	,514483173002347	939,65	741,3	5	0		40	43013	09:14:19	1	1	1	3	1	2	1	1	3	1	1	1	1	1	2	2	1	0		0		Ich habe nicht versucht, den BIAT zu verfälschen		Ich habe nicht versucht, die PEAS zu verfälschen		3	4	3	2	5	6	5	3	2	5	6	6	6	5	5	2	2	2	4	6	20	1	Handball				1		'Doping und Leistung'			4	6	3	3	6	3	2	2	3	3	6	6	2		40		36		24	-,701512061960274	,392759721239973	-,392759721239973
40	1		2	15:03:52	,591299593317618	908,25	715,05	0	5		40		2		15:08:41	,25208337146109		694,6	652,05	0	5		40	42913	15:12:32	2	1	2	1	1	4	1	1	1	1	1	1	1	1	2	3	1	0		0		Ich habe nicht versucht, den BIAT zu verfälschen		Ich habe nicht versucht, die PEAS zu verfälschen		4	2	5	4	4	5	6	5	2	5	1	4	7	6	1	2	1	1	5	1	23	0	Judo					1		'Philosophische und medizinische Texte'	6	4	4	2	6	3	7	4	2	7	7	7	7		44		55		25	-,555184392594327	-,146423856367408	,146423856367408
45	1		1	10:00:30	-,564775642023108	712,65	836,15	0	0		40		1		10:05:07	-,790690689696656	583	799,2	0	0		40	43013	10:08:43	2	1	2	1	1	2	1	2	2	1	1	3	1	3	2	1	1	0		0		Ich habe nicht versucht, den BIAT zu verfälschen		Ich habe nicht versucht, die PEAS zu verfälschen		3	6	2	6	5	6	5	1	6	6	4	5	2	6	2	4	1	4	3	2	21	0	Fussball				1		'Psychologische Komponenten'		2	2	3	3	2	2	4	3	2	6	7	4	6		26		41		27	-,262529053862434	-2,28913374268875	2,28913374268875
28	1		2	13:11:29	,254481128884646	1256	1161,85	0	0		40		2		13:17:38	,885169529380243	1325,95	858	0	0		40	42513	13:22:44	1	1	1	1	1	2	1	3	1	2	1	2	3	2	2	3	1	0		0		Ich habe nicht versucht, den BIAT zu verfälschen		Ich habe nicht versucht, die PEAS zu verfälschen		3	4	3	4	3	2	6	1	6	5	5	3	7	3	7	5	4	1	5	1	26	0	Fußball, Beachvolleyball		1		'Philosophische und medizinische Texte'	4	4	5	2	2	3	3	5	5	1	4	7	7		29		49		28	-,116201384496488	1,15445235449699	-1,15445235449699
6	1		2	10:06:48	,825866899793293	1413,95	895,3	5	0		40		2		10:12:05	,188370198892623	1324,75	1165,4	5	0		40	42313	10:16:21	3	2	2	1	1	3	1	2	2	4	3	1	2	1	1	2	2	0		1		Ich habe nicht versucht, den BIAT zu verfälschen		Mir ist es eher nicht gelungen, die PEAS ein zu verfälschen	3	5	6	2	3	5	6	4	4	4	2	3	7	5	1	4	1	3	5	1	20	0	Fußball					1		'Doping und Leistung'			3	6	5	2	4	4	6	5	3	7	7	5	7		42		56		33	,615436962333245	-,277342767602869	,277342767602869
68	1		2	13:26:50	,1248166636258		1026,95	950,35	0	0		40		2		13:31:37	,795738267968548	781	617,15	5	0		40	50813	13:35:01	1	1	2	1	1	3	1	2	4	1	1	1	1	5	5	3	3	0		0		Ich habe nicht versucht, den BIAT zu verfälschen		Ich habe nicht versucht, die PEAS zu verfälschen		2	4	3	6	6	2	5	3	7	4	3	3	7	5	1	5	1	1	6	1	25	0	Volleyball				1		'Doping und Leistung'			4	2	2	3	1	4	5	5	3	7	7	7	7		26		59		36	1,05441997043108	,970687476647729	-,970687476647729
38	1		2	14:23:01	,450186793278741	1042,15	870,1	20	10		40		2		14:27:32	,157764136630207	896,6	841,25	5	10		40	42913	14:30:28	1	1	1	1	1	1	1	1	1	1	1	1	1	1	1	3	1	0		0		Ich habe nicht versucht, den BIAT zu verfälschen		Ich habe nicht versucht, die PEAS zu verfälschen		4	5	6	3	4	4	6	5	2	4	6	6	7	5	6	1	4	6	1	7	21	0	Schwimmen				1		'Doping und Leistung'			3	5	4	2	6	4	2	2	3	2	4	2	1		43		25		19	-1,43315040879001	-,34023262517972	,34023262517972
56	1		2	14:08:13	,207803639208414	806,2	748,1	5	5		40		2		14:12:35	-,255560903712889	720,1	782,85	10	15		40	50213	14:16:12	2	3	1	2	1	1	2	1	4	3	4	1	2	1	1	2	1	0		1		Ich habe nicht versucht, den BIAT zu verfälschen		Ich weiß nicht ob es mir gelungen ist, die PEAS zu verfälschen	4	6	6	4	3	6	6	3	2	6	7	7	4	6	5	6	2	5	6	6	23	1	Fußball					1		'Doping und Leistung'			2	4	5	2	6	2	1	1	2	3	6	3	2		40		34		32	,469109292967298	-1,18953995185415	1,18953995185415
11	1		1	14:00:05	,874619354300801	2151,05	922,75	10	0		40		1		14:05:53	1,12696735735488	1090,4	697,8	0	0		40	42313	14:09:49	2	2	1	1	4	4	2	1	1	3	3	1	3	2	1	2	2	0		0		Ich habe nicht versucht, den BIAT zu verfälschen		Ich habe nicht versucht, die PEAS zu verfälschen		3	6	4	5	6	5	4	2	6	3	6	7	7	6	1	3	1	2	2	1	25	1	Fussball				1		'Doping und Leistung'			2	3	2	4	2	5	2	1	2	7	7	6	7		32		44		35	,908092301065138	1,65130264622467	-1,65130264622467
57	1		1	08:55:37	,375707884872316	924,3	749,7	5	0		40		1		09:00:39	,448452820041224	768,5	615,7	10	5		40	50313	09:04:23	1	1	1	1	1	3	1	1	1	1	1	1	1	2	3	1	1	0		0		Ich habe nicht versucht, den BIAT zu verfälschen		Ich habe nicht versucht, die PEAS zu verfälschen		2	7	2	1	5	6	7	2	7	6	2	7	7	6	1	3	1	7	4	1	21	1	Tennis					1		'Doping und Leistung'			1	7	3	1	1	2	6	1	2	7	7	1	7		27		45		22	-,994167400692167	,25707942830096		-,25707942830096
31	1		1	09:57:39	,524741634250432	902,05	804,4	0	0		40		1		10:03:33	-,00336665458355065	885,35	886,4	5	5		40	42913	10:07:56	1	1	1	1	1	3	1	2	1	3	4	1	1	1	2	1	1	0		0		Ich habe nicht versucht, den BIAT zu verfälschen		Ich habe nicht versucht, die PEAS zu verfälschen		5	5	3	2	6	3	2	2	6	6	1	1	7	3	1	7	1	1	1	7	21	0	Fußball					1		'Doping und Leistung'			3	6	2	6	2	2	7	7	5	7	7	7	1		34		56		26	-,408856723228381	-,671326917016223	,671326917016223
63	1		1	10:00:09	-,21403585778889	1468,2	1699,15	5	0		40		1		10:07:57	-,572267185795209	940,55	1196,35	0	0		40	50713	10:13:01	1	1	1	1	1	1	1	2	3	1	1	1	1	1	1	1	1	0		0		Ich habe nicht versucht, den BIAT zu verfälschen		Ich habe nicht versucht, die PEAS zu verfälschen		3	7	3	1	3	6	4	2	5	5	5	5	6	7	3	1	4	4	5	6	21	1	Fitness					1		'Philosophische und medizinische Texte'	1	7	5	4	3	3	3	3	1	5	4	4	2		37		34		20	-1,28682273942406	-1,84031340984027	1,84031340984027
64	1		2	13:04:59	,611681770337225	1048,7	719,85	10	5		40		2		13:09:56	,722619410449888	994,9	648,8	10	0		40	50713	13:14:44	1	1	1	1	1	1	1	1	1	1	1	1	1	1	1	1	1	0		0		Ich habe nicht versucht, den BIAT zu verfälschen		Ich habe nicht versucht, die PEAS zu verfälschen		2	2	2	1	1	4	4	2	4	4	4	6	7	7	2	1	1	4	2	1	22	1	Fitness, Schwimmen, Fußball, Kampfsport	1		'Doping und Leistung'			6	7	7	4	4	4	4	2	1	6	7	4	7		42		41		17	-1,7258057475219	,820441603914946	-,820441603914946
10	1		2	12:59:23	-,579516890117678	963,8	1296,1	0	5		40		2		13:04:21	,31613618316847		956,25	841,95	0	0		40	42313	13:08:01	2	2	2	1	2	1	2	1	1	2	1	1	1	1	1	2	2	0		0		Ich habe nicht versucht, den BIAT zu verfälschen		Ich habe nicht versucht, die PEAS zu verfälschen		5	6	6	2	1	4	6	6	6	7	2	3	7	5	4	1	3	5	6	3	23	0	Gerätturnen, Tanzen			1		'Doping und Leistung'			2	6	7	2	2	1	6	5	3	4	5	3	5		41		45		25	-,555184392594327	-,0148070488494838	,0148070488494838
50	1		2	13:03:02	,349340891925866	961,2	820,75	5	5		40		2		13:06:47	-,16835993637665	819,25	909	5	0		40	43013	13:09:35	1	1	1	2	2	4	1	2	2	2	5	1	2	1	2	2	1	0		0		Ich habe nicht versucht, den BIAT zu verfälschen		Ich habe nicht versucht, die PEAS zu verfälschen		5	6	2	4	7	2	3	2	7	6	1	2	7	6	1	7	1	1	5	1	22	0	Judo					0		'Doping und Leistung'			2	4	1	5	1	2	7	6	2	7	7	7	7		26		62		32	,469109292967298	-1,01035792022527	1,01035792022527
30	1		2	09:38:24	-,0358076298127094	808,8	815,85	10	5		40		2		09:42:07	,666836773391386	902,8	742,7	10	10		40	42613	09:45:10	3	1	1	1	1	5	1	1	3	3	1	1	1	1	1	1	1	0		0		Ich habe nicht versucht, den BIAT zu verfälschen		Ich habe nicht versucht, die PEAS zu verfälschen		3	5	1	2	1	2	6	3	4	7	1	3	7	7	1	7	1	4	5	1	25	1	Fußball					0		'Rechtliche Folgen'			3	6	7	2	4	1	7	5	1	7	7	4	7		32		57		27	-,262529053862434	,705818492003605	-,705818492003605
13	1		1	14:55:37	,451176400309067	1032,3	748,1	5	0		40		1		15:04:03	,123757925866906	829,8	787,25	5	5		40	42313	15:07:17	1	1	1	1	1	2	1	1	1	2	1	1	1	1	1	2	1	0		0		Ich habe nicht versucht, den BIAT zu verfälschen		Ich habe nicht versucht, die PEAS zu verfälschen		5	7	2	6	3	5	6	4	4	6	1	6	7	7	6	2	1	2	1	7	28	1	Fußball Tennis				0		'Doping und Leistung'			1	2	5	2	4	2	7	2	1	2	7	6	1		32		36		20	-1,28682273942406	-,410109165758369	,410109165758369
48	1		2	13:02:38	,459530650081351	766,9	668,15	5	0		40		2		13:09:14	,898339100079202	808,2	588,3	5	0		40	43013	13:15:21	1	3	1	1	1	1	3	1	1	1	5	1	1	3	2	3	1	0		0		Ich habe nicht versucht, den BIAT zu verfälschen		Ich habe nicht versucht, die PEAS zu verfälschen		1	6	2	1	4	5	2	2	6	5	4	6	4	6	6	6	6	1	7	6	21	0	Skisport, Segelsport			0		'Doping und Leistung'			2	7	4	6	2	3	4	2	2	2	2	7	2		34		38		30	,176453954235405	1,18151341248297	-1,18151341248297
55	1		1	14:08:00	-,322998602693503	983,3	1304,3	5	10		40		1		14:12:46	-,551156351308013	725,6	1308	5	5		40	50213	14:17:05	2	1	2	2	2	2	1	1	2	2	4	1	1	1	1	1	3	0		0		Ich habe nicht versucht, den BIAT zu verfälschen		Ich habe nicht versucht, die PEAS zu verfälschen		4	5	5	3	6	2	5	5	3	5	2	4	7	6	6	4	1	6	6	2	33	1	Fußball, Volleyball, Laufen, Fittness	0		'Doping und Leistung'			3	5	2	3	5	3	6	4	2	2	7	2	6		37		46		29	,0301262848694587	-1,79693450788141	1,79693450788141
33	1		1	12:56:44	1,03127850988427	982,95	706,75	5	5		40		1		13:01:17	-,0641526409011625	743,2	757,15	0	5		40	42913	13:03:58	3	2	2	3	1	4	2	1	1	2	2	1	1	1	2	1	1	0		0		Ich habe nicht versucht, den BIAT zu verfälschen		Ich habe nicht versucht, die PEAS zu verfälschen		2	4	5	6	6	6	5	4	6	3	3	2	7	3	1	7	1	1	7	1	23	0	Leichtathletik, Kraftsport		0		'Doping und Leistung'			4	2	2	3	2	5	5	6	5	7	7	7	7		35		65		30	,176453954235405	-,796230996129903	,796230996129903
14	1		2	15:54:04	,596882769341368	813	631,75	10	5		40		2		15:58:59	,870681253047451	909,35	627,5	10	0		40	42313	16:02:15	1	1	1	2	1	3	1	1	1	1	1	1	2	1	2	2	1	0		0		Ich habe nicht versucht, den BIAT zu verfälschen		Ich habe nicht versucht, die PEAS zu verfälschen		5	4	2	2	6	3	4	3	4	4	3	5	7	5	2	3	3	5	1	7	20	1	Laufen, Skilanglauf, Inlineskaten, Yoga	0		'Doping und Leistung'			4	6	2	4	4	4	5	3	3	6	5	3	1		37		37		23	-,84783973132622	1,12468159773347	-1,12468159773347
51	1		1	13:59:52	-,401890819251365	693,4	786,2	0	5		40		1		14:04:21	,694481535837588	952,8	744,4	5	0		40	43013	14:07:59	1	1	2	1	1	1	1	1	1	1	1	1	2	1	1	1	1	0		0		Ich habe nicht versucht, den BIAT zu verfälschen		Ich habe nicht versucht, die PEAS zu verfälschen		4	6	2	2	4	5	5	4	3	6	3	3	7	7	1	1	1	1	2	1	25	0	Fussball				0		'Doping und Leistung'			2	6	4	3	5	2	5	5	1	7	7	7	7		37		49		19	-1,43315040879001	,762623420324047	-,762623420324047
69	1		1	14:14:31	,278407117299883	1780,35	1501,7	5	5		40		1		14:21:20	-,510487233695701	1177,8	1753,1	0	5		40	50813	14:27:19	1	1	1	1	1	3	1	1	1	3	2	1	2	1	1	1	1	0		0		Ich habe nicht versucht, den BIAT zu verfälschen		Ich habe nicht versucht, die PEAS zu verfälschen		3	6	1	5	6	1	7	6	7	7	1	1	6	4	7	7	1	1	1	1	25	0	Fußball					0		'Doping und Leistung'			2	3	2	1	1	1	7	7	4	1	7	7	7		21		54		23	-,84783973132622	-1,71336691292309	1,71336691292309
15	1		1	10:08:27	1,11697320097661	923,2	633,75	0	0		40		1		10:13:40	,865621726634128	1119,9	570,1	5	0		40	42413	10:17:42	1	1	5	1	1	4	5	2	1	5	1	2	2	6	3	3	1	0		0		Ich habe nicht versucht, den BIAT zu verfälschen		Ich habe nicht versucht, die PEAS zu verfälschen		4	6	2	4	7	7	5	4	4	3	1	1	7	7	1	7	1	1	3	1	24	0	Volleyball, Badminton			0		'Philosophische und medizinische Texte'	2	4	1	3	4	5	7	7	1	7	7	7	7		36		60		44	2,22504132535866	1,11428519675866	-1,11428519675866
3	0		1	16:16:32	,813746485228744	1559,55	906,85	30	10		40		1		16:21:16	,112658399719534	996,9	934,55	20	35		40	42213	16:23:53	2	1	4	3	1	2	2	2	1	3	1	4	2	2	3	3	4	0		0		Ich habe nicht versucht, den BIAT zu verfälschen		Ich habe nicht versucht, die PEAS zu verfälschen		3	6	4	1	5	6	6	4	5	5	4	3	7	3	1	7	1	3	2	1	22	1	Volleyball, Kraftsport	 							 		2	7	3	2	3	3	4	5	5	7	7	5	7		37		56		40	1,63973064789487	-,432916660972674	,432916660972674
9	0		1	12:59:12	,388476483377303	714,5	633,4	0	0		40		1		13:04:18	,590705575691072	721,55	563,65	5	0		40	42313	13:06:35	2	1	1	3	5	2	1	1	1	2	5	2	4	1	1	4	1	0		0		Ich habe nicht versucht, den BIAT zu verfälschen		Ich habe nicht versucht, die PEAS zu verfälschen		3	6	3	3	6	3	6	3	2	4	1	5	7	6	1	1	1	1	4	6	21	1	acro-yoga  schwimmen  windsurfen	 						 	2	5	2	2	6	4	7	3	2	7	7	7	2		33		47		37	1,20074763979703	,549382811402923	-,549382811402923
12	0		2	14:55:05	,852112354582643	873,1	691,3	5	0		40		2		15:04:41	1,34524280898952	850,8	581,05	5	0		40	42313	15:07:32	1	1	2	1	2	5	1	1	3	3	1	1	2	2	2	2	1	0		0		Ich habe nicht versucht, den BIAT zu verfälschen		Ich habe nicht versucht, die PEAS zu verfälschen		4	5	4	3	5	6	4	4	5	4	6	6	5	4	6	3	5	6	7	6	21	1	Sportstudium und Volleyball	 	 							3	5	3	4	3	4	2	2	4	2	3	2	2		40		32		31	,322781623601352	2,09981875875582	-2,09981875875582
22	0		2	13:58:10	-,249059032711704	750,1	813,3	0	5		40		2		14:06:44	,366001134427089	763,55	678,75	0	0		40	42413	14:09:32	1	1	1	1	1	2	1	1	3	1	2	1	2	1	2	1	1	0		0		Ich habe nicht versucht, den BIAT zu verfälschen		Ich habe nicht versucht, die PEAS zu verfälschen		6	5	4	2	5	5	5	4	5	4	4	7	5	7	7	1	7	3	1	1	21	1	Leichtathletik (Wurf)	 								 	3	6	3	3	3	4	4	1	1	1	1	5	7		41		27		23	-,84783973132622	,087656301575773	-,087656301575773
23	0		1	13:58:21	-,106344189943905	875,55	902,15	0	5		40		1		14:03:46	,0845552130646959	1029,35	978,15	0	5		40	42413	14:07:01	3	1	2	2	1	2	1	1	2	1	1	1	2	2	3	2	1	0		0		Ich habe nicht versucht, den BIAT zu verfälschen		Ich habe nicht versucht, die PEAS zu verfälschen		5	3	4	2	5	6	4	5	6	5	3	6	6	7	6	5	7	3	6	6	20	1	Leichtathletik	 	 									5	6	3	4	2	3	5	2	1	2	1	5	2		43		35		28	-,116201384496488	-,490663567158275	,490663567158275
24	0		2	14:59:01	,53497211146275		935,75	792,1	5	5		40		2		15:05:20	,779276637396408	843,9	684,1	5	10		40	42413	15:08:28	1	1	2	1	1	2	1	1	1	2	1	1	1	1	2	1	1	0		0		Ich habe nicht versucht, den BIAT zu verfälschen		Ich habe nicht versucht, die PEAS zu verfälschen		3	4	3	1	3	4	6	3	6	3	2	1	7	7	1	7	1	1	1	1	23	1	Leichtathletik (Sprint und Hürdensprint)	 					 	4	7	5	2	2	5	6	7	1	7	7	7	7		38		57		21	-1,14049507005811	,936861838011557	-,936861838011557
29	0		1	15:01:07	-,154399572019936	644,7	668,7	0	5		40		1		15:05:23	,920785302371038	703,95	568	5	0		40	42513	15:07:29	2	1	1	1	3	1	1	1	1	3	4	1	1	1	1	3	2	0		0		Ich habe nicht versucht, den BIAT zu verfälschen		Ich habe nicht versucht, die PEAS zu verfälschen		2	6	5	2	6	3	6	4	6	2	6	6	5	7	7	3	2	6	2	7	22	1	Handball	 	 									2	6	2	2	2	6	2	2	1	1	6	2	1		34		25		28	-,116201384496488	1,22763625093149	-1,22763625093149
37	0		1	13:59:49	,335545238473189	1320,55	1064,15	0	0		40		1		14:05:03	,198616848551645	1556,8	1223,95	5	5		40	42913	14:08:44	1	2	3	2	3	4	2	1	3	1	2	1	2	2	2	1	1	0		0		Ich habe nicht versucht, den BIAT zu verfälschen		Ich habe nicht versucht, die PEAS zu verfälschen		3	6	3	2	7	6	5	2	6	7	5	5	7	7	7	4	7	2	6	2	21	1	Volleyball	 	 									2	6	1	3	2	1	3	3	1	1	1	6	6		29		38		33	,615436962333245	-,256287777510689	,256287777510689
46	0		2	10:00:51	,197635891295281	813,4	761,7	10	0		40		2		10:05:19	1,1244455448053		958,15	599,85	15	0		40	43013	10:08:00	1	2	1	1	1	4	1	4	2	3	1	1	1	2	2	1	1	0		0		Ich habe nicht versucht, den BIAT zu verfälschen		Ich habe nicht versucht, die PEAS zu verfälschen		4	6	2	6	7	2	7	3	6	7	6	7	7	7	1	1	1	2	7	1	20	1	Leichtathletik, Laufen	 								 	2	2	1	1	2	1	2	1	1	7	7	6	7		20		46		29	,0301262848694587	1,64612078288274	-1,64612078288274
47	0		1	13:02:27	,108899379267168	815,7	792,7	5	0		40		1		13:07:12	-,0287902692526952	695,75	701,6	0	0		40	43013	13:10:19	3	1	1	1	3	2	1	2	6	4	6	1	1	1	4	1	1	0		0		Ich habe nicht versucht, den BIAT zu verfälschen		Ich habe nicht versucht, die PEAS zu verfälschen		5	3	4	1	1	6	3	3	5	3	5	4	7	3	1	7	1	1	4	1	20	1	Leichtathletik (Dreisprung)	 							 	5	7	7	5	3	5	3	4	5	7	7	7	7		50		58		39	1,49340297852892	-,723567793085885	,723567793085885
58	0		2	09:49:57	-,522391668584893	1085,1	1588,4	10	5		40		2		09:56:37	,700761006496485	883,5	656,8	5	0		40	50313	10:01:09	2	1	1	1	1	2	1	1	2	1	1	3	3	2	2	1	1	0		0		Ich habe nicht versucht, den BIAT zu verfälschen		Ich habe nicht versucht, die PEAS zu verfälschen		3	6	5	3	6	6	6	4	6	3	5	3	6	7	1	3	6	3	5	3	22	1	Leichtathletik	 	 									2	5	2	2	2	5	3	5	1	7	2	5	5		36		42		26	-,408856723228381	,775526583495123	-,775526583495123
67	0		1	13:07:13	,247050230365011	861,75	784,35	0	0		40		1		13:12:50	,680599416477102	954,35	731,25	5	0		40	50813	13:16:20	4	1	1	1	1	5	1	1	2	2	2	1	1	2	2	1	1	0		0		Ich habe nicht versucht, den BIAT zu verfälschen		Ich habe nicht versucht, die PEAS zu verfälschen		4	3	3	2	1	6	5	2	6	6	3	2	7	4	2	1	2	2	2	1	21	1	Leichtathletik  (Sprint, Weitsprung)	 						 	5	6	7	3	2	2	5	6	4	6	6	6	7		40		50		29	,0301262848694587	,73409820522253		-,73409820522253
70	0		2	15:01:54	-,0431617345625158	894,9	917,15	5	5		40		2		15:07:30	,673864358730979	813,15	655,8	5	0		40	50813	15:10:51	1	2	2	2	1	2	1	2	1	1	5	1	1	1	2	1	1	0		0		Ich habe nicht versucht, den BIAT zu verfälschen		Ich habe nicht versucht, die PEAS zu verfälschen		4	5	3	2	2	5	6	3	3	1	3	2	6	7	1	2	2	6	4	1	23	1	Jazz und Modern Dance,  	 	 							3	6	6	2	5	7	5	6	1	7	6	2	7		44		46		27	-,262529053862434	,720258893951649	-,720258893951649
2	0		2	15:06:32	-,440422542318755	664,65	746,55	0	0		40		2		15:08:24	-,209912562445262	671,9	723,1	0	10		40	42213	15:11:31	3	2	2	2	2	3	1	5	2	2	3	1	2	2	2	2	2	0		0		Ich habe nicht versucht, den BIAT zu verfälschen		Ich habe nicht versucht, die PEAS zu verfälschen		2	5	3	2	5	4	5	4	6	3	3	3	7	6	1	2	1	1	2	1	22	0	Handball	 	 									3	6	3	3	2	5	5	5	2	7	7	7	7		35		51		38	1,34707530916298	-1,09574096339473	1,09574096339473
8	0		2	11:03:29	-,0209511150531163	1199,9	1223,15	25	5		40		2		11:07:48	,466398495343347	824,95	669,6	5	0		40	42313	11:10:51	3	2	3	1	1	1	1	2	1	5	2	2	1	2	1	2	1	0		0		Ich habe nicht versucht, den BIAT zu verfälschen		Ich habe nicht versucht, die PEAS zu verfälschen		4	3	2	3	3	2	5	4	5	3	2	2	7	6	1	7	2	1	2	1	21	0	Kanu	 	 										5	5	5	3	3	5	6	6	2	7	6	7	7		38		57		31	,322781623601352	,293954507303097	-,293954507303097
16	0		2	10:36:47	,834122972498792	1232,2	802,95	10	0		40		2		10:43:10	,431884139728073	1073,95	785,9	0	0		40	42413	10:46:38	1	3	3	4	1	5	1	1	2	1	4	1	3	2	2	3	2	0		0		Ich habe nicht versucht, den BIAT zu verfälschen		Ich habe nicht versucht, die PEAS zu verfälschen		6	3	4	5	2	5	6	3	3	6	5	3	7	6	1	4	1	1	6	1	22	0	Judo	 	 										5	3	6	2	5	2	3	5	2	7	7	7	7		41		55		39	1,49340297852892	,223033822035236	-,223033822035236
20	0		2	11:05:07	,272034851469055	984,8	853,5	10	5		40		2		11:09:43	,24498511595655		896,3	790,9	15	5		40	42413	11:12:16	3	1	2	2	1	3	1	2	2	3	1	4	2	2	3	4	3	0		0		Ich habe nicht versucht, den BIAT zu verfälschen		Ich habe nicht versucht, die PEAS zu verfälschen		3	5	3	2	5	4	5	2	3	3	1	1	7	2	1	7	4	2	4	7	21	0	Turnen  Leichtathletik	 	 								3	6	3	3	5	5	7	7	6	7	4	6	1		37		56		39	1,49340297852892	-,161009472573019	,161009472573019
25	0		1	15:54:08	,180910844399295	926,4	869,75	0	5		40		1		16:09:34	,48065038905711		844,05	704,1	0	0		40	42413	16:11:57	1	1	1	1	1	4	1	1	1	1	1	1	1	1	3	1	1	0		0		Ich habe nicht versucht, den BIAT zu verfälschen		Ich habe nicht versucht, die PEAS zu verfälschen		4	6	1	1	7	4	6	6	4	3	6	7	4	6	1	4	2	7	6	1	21	0	Basketball und Kraftsport	 	 							2	7	1	2	4	5	2	1	2	7	6	1	7		36		40		22	-,994167400692167	,323239541038379	-,323239541038379
26	0		2	15:58:48	,469285736127404	1389,55	1120,15	0	0		40		2		16:08:45	,769430715651183	1537	930,8	5	0		40	42413	16:12:03	1	2	4	3	1	5	3	4	1	5	1	1	1	2	2	2	1	0		0		Ich habe nicht versucht, den BIAT zu verfälschen		Ich habe nicht versucht, die PEAS zu verfälschen		6	4	6	2	2	7	4	4	3	4	2	4	7	3	1	4	1	1	5	1	24	0	Fußball, Turnen, Leichtathletik	 							 	4	6	6	4	5	4	6	4	5	7	7	7	7		52		59		39	1,49340297852892	,916630270456055	-,916630270456055
27	0		1	12:55:03	,526683701461231	845,8	749,15	0	0		40		1		13:00:00	,0122257756293142	745,65	742,85	0	0		40	42513	13:02:42	1	1	2	1	1	1	1	5	4	1	1	1	3	1	1	2	1	0		0		Ich habe nicht versucht, den BIAT zu verfälschen		Ich habe nicht versucht, die PEAS zu verfälschen		3	5	3	5	6	3	4	4	6	6	4	4	6	5	2	4	1	6	5	1	23	0	Volleyball, Fitness	 	 								3	3	2	4	2	2	4	4	3	6	7	2	7		29		48		28	-,116201384496488	-,639287326069947	,639287326069947
32	0		2	12:56:24	-,142714088475186	1237,4	1416,25	25	5		40		2		12:59:49	,736039399567726	820,65	600,05	10	5		40	42913	13:01:51	1	1	1	1	1	2	1	2	2	1	2	1	3	1	2	1	1	0		0		Ich habe nicht versucht, den BIAT zu verfälschen		Ich habe nicht versucht, die PEAS zu verfälschen		2	2	6	7	6	4	3	5	6	4	1	1	7	4	1	1	1	1	6	1	22	0	Handball	 	 									6	1	2	5	2	4	7	7	4	7	7	7	7		37		60		24	-,701512061960274	,848017225929547	-,848017225929547
34	0		2	12:56:56	1,09376277453353	1141,65	752,2	10	0		40		2		13:02:22	1,10748690031823	1048,95	721,25	15	0		40	42913	13:05:20	1	1	1	1	1	1	1	1	3	1	1	1	3	2	1	1	1	0		0		Ich habe nicht versucht, den BIAT zu verfälschen		Ich habe nicht versucht, die PEAS zu verfälschen		5	5	4	6	3	4	6	4	2	5	3	7	4	7	1	1	7	7	1	7	23	0	Fussball, Kraftsport	 	 								3	2	5	2	6	3	5	1	1	7	1	1	1		38		23		22	-,994167400692167	1,61127387159621	-1,61127387159621
36	0		2	13:59:37	,656091771624033	1142,1	725,75	0	0		40		2		14:04:35	,661755786898247	961,25	742,3	5	0		40	42913	14:07:39	1	1	3	4	3	3	1	1	4	4	3	1	2	2	2	2	1	0		0		Ich habe nicht versucht, den BIAT zu verfälschen		Ich habe nicht versucht, die PEAS zu verfälschen		5	2	6	2	6	3	6	2	6	2	6	4	6	4	2	4	2	3	4	2	22	0	Fußball	 	 										6	6	2	2	2	6	2	4	4	6	6	5	6		40		47		38	1,34707530916298	,695377994491587	-,695377994491587
39	0		1	15:03:32	-,226318238000379	922,15	1017,45	0	0		40		1		15:08:41	,0720757597427803	1220,05	1150,45	5	0		40	42913	15:12:00	1	1	1	1	1	1	1	1	1	1	1	1	2	2	3	2	3	0		0		Ich habe nicht versucht, den BIAT zu verfälschen		Ich habe nicht versucht, die PEAS zu verfälschen		4	3	4	3	2	4	2	4	3	3	3	5	2	6	1	5	1	3	6	2	23	0	Fußball Leichtathletik	 								 	5	5	6	6	5	5	5	3	2	7	7	5	6		48		48		24	-,701512061960274	-,516306560213805	,516306560213805
41	0		1	15:03:22	1,10142947750648	1302,35	786,7	35	10		40		1		15:08:08	-,551785309847812	788	995,1	10	10		40	42913	15:10:30	3	1	2	1	1	3	1	1	1	1	3	1	3	1	1	3	1	0		0		Ich habe nicht versucht, den BIAT zu verfälschen		Ich habe nicht versucht, die PEAS zu verfälschen		3	7	1	4	4	4	6	2	7	7	5	7	7	6	7	4	5	2	6	6	24	0	Fußball	 	 										1	4	4	2	1	1	3	1	2	1	3	6	2		23		35		28	-,116201384496488	-1,79822690259232	1,79822690259232
43	0		1	09:05:11	-,686846337201352	736,3	897,95	0	0		40		1		09:10:23	-,508614888319106	790,55	979,3	0	5		40	43013	09:13:27	4	1	2	3	1	2	1	1	1	1	3	5	1	1	1	3	1	0		0		Ich habe nicht versucht, den BIAT zu verfälschen		Ich habe nicht versucht, die PEAS zu verfälschen		4	2	2	7	7	5	5	3	3	3	1	2	7	1	1	7	1	1	7	1	26	0	Karate	 	 										6	1	1	3	5	5	7	6	7	7	7	7	7		35		69		32	,469109292967298	-1,70951958578054	1,70951958578054
44	0		2	09:05:21	-,0786621867301819	941,2	998,8	15	0		40		2		09:10:21	,515697815385302	1027,6	755,95	5	0		40	43013	09:13:26	3	1	3	1	1	2	1	1	3	1	2	1	1	2	2	3	3	0		0		Ich habe nicht versucht, den BIAT zu verfälschen		Ich habe nicht versucht, die PEAS zu verfälschen		4	5	3	6	3	5	5	3	5	6	2	2	7	4	5	3	1	2	3	1	23	0	Alles was mit dem Studium zusammenhängt.	 					 	3	2	5	3	3	2	6	6	4	3	7	6	7		33		52		31	,322781623601352	,395255589078699	-,395255589078699
52	0		2	14:00:11	-,941012405167366	679	1506	5	20		40		2		14:04:54	,11495284123887		782	750,4	0	10		40	43013	14:07:43	1	1	3	1	1	1	1	1	1	1	1	1	1	1	1	1	1	0		0		Ich habe nicht versucht, den BIAT zu verfälschen		Ich habe nicht versucht, die PEAS zu verfälschen		4	5	3	3	3	6	4	5	6	6	3	5	5	5	2	2	2	3	5	2	30	0	Parkour	 	 										3	5	5	4	2	2	5	3	3	6	6	5	6		39		46		19	-1,43315040879001	-,42820200349298	,42820200349298
53	0		1	14:16:27	,747908292548739	1129,75	877,6	0	0		40		1		14:20:16	,262350178529585	960,95	887,8	10	0		40	43013	14:23:04	1	1	1	1	1	1	1	1	1	1	1	1	1	1	1	1	1	0		0		Ich habe nicht versucht, den BIAT zu verfälschen		Ich habe nicht versucht, die PEAS zu verfälschen		4	7	2	1	7	7	7	3	6	6	2	6	7	7	1	7	1	2	7	2	23	0	fussball	 	 									1	7	1	1	2	2	6	2	1	7	7	6	6		30		56		17	-1,7258057475219	-,125327446487214	,125327446487214
54	0		2	14:07:46	,682997528078949	1304,35	900,65	30	10		40		2		14:10:55	,479949466570072	984,6	794,2	15	0		40	50213	14:14:23	4	3	5	3	4	3	1	1	1	4	2	1	4	4	3	3	1	0		0		Ich habe nicht versucht, den BIAT zu verfälschen		Ich habe nicht versucht, die PEAS zu verfälschen		5	6	3	3	4	6	7	3	6	7	6	6	5	7	7	7	4	5	1	5	21	0	Fußball, Schwimmen	 	 								2	5	4	1	2	1	2	2	1	1	4	3	3		32		29		47	2,6640243334565		,321799273584033	-,321799273584033
59	0		1	11:00:21	-,0190230639295923	847,15	851,95	5	10		40		1		11:07:53	,511965389433813	755,3	646,4	5	0		40	50313	11:11:35	3	1	5	1	1	1	1	2	3	1	6	4	2	2	1	1	1	0		0		Ich habe nicht versucht, den BIAT zu verfälschen		Ich habe nicht versucht, die PEAS zu verfälschen		5	5	2	3	7	3	3	3	5	7	1	2	7	7	1	5	2	7	5	1	23	0	Fussball, Volleyball	 								 	3	5	1	5	3	1	7	6	1	7	6	1	7		31		52		36	1,05441997043108	,387586136716854	-,387586136716854
60	0		2	14:08:38	-,107050986058491	824,15	852,4	5	5		40		2		14:16:06	,0361218859688761	763,7	752,9	15	5		40	50313	14:18:56	1	2	2	1	2	4	1	2	1	3	3	1	1	2	2	3	1	0		0		Ich habe nicht versucht, den BIAT zu verfälschen		Ich habe nicht versucht, die PEAS zu verfälschen		2	3	3	3	1	5	6	4	4	5	3	2	7	6	2	4	6	1	5	2	23	0	Fußball	 	 										5	5	7	2	4	3	5	6	2	6	2	7	6		40		50		32	,469109292967298	-,590185191891085	,590185191891085
61	0		1	12:49:19	-,288276102547859	726,1	843,25	0	10		40		1		12:53:04	-,603424578099984	614,15	804	0	0		40	50613	12:54:57	3	1	2	2	2	2	1	2	1	4	2	2	2	2	2	2	1	0		0		Ich habe nicht versucht, den BIAT zu verfälschen		Ich habe nicht versucht, die PEAS zu verfälschen		4	4	2	2	5	3	5	3	3	5	2	2	7	2	2	5	3	2	2	2	21	0	Fitness	 	 										4	6	3	3	5	3	6	6	6	6	5	6	6		36		55		33	,615436962333245	-1,90433614977045	1,90433614977045
62	0		2	08:56:38	,354456076557912	1129,2	1002,45	10	5		40		2		09:04:19	-,133950135362658	766,85	803,95	5	15		40	50713	09:08:07	2	1	1	1	1	5	1	2	1	5	3	5	1	1	2	3	2	0		0		Ich habe nicht versucht, den BIAT zu verfälschen		Ich habe nicht versucht, die PEAS zu verfälschen		3	6	3	6	2	4	4	2	5	4	6	3	7	2	1	6	4	2	2	1	26	0	Badminton, Fußball, Radfahren	 							 	2	2	6	4	3	4	2	5	6	7	4	6	7		33		52		37	1,20074763979703	-,93965207553138	,93965207553138
66	0		2	13:06:32	-,390102678263181	833,05	898	0	0		40		2		13:11:31	,349577726087142	771,75	708,95	0	0		40	50813	13:14:34	1	1	2	2	1	2	1	2	3	2	2	2	1	2	2	2	1	0		0		Ich habe nicht versucht, den BIAT zu verfälschen		Ich habe nicht versucht, die PEAS zu verfälschen		3	3	2	2	5	6	6	3	5	6	2	4	7	4	7	3	1	2	5	6	22	0	Schwimmen, Joggen, Handball	 	 							5	6	3	2	3	2	6	4	4	1	7	6	2		35		45		29	,0301262848694587	,0539092026327613	-,0539092026327613
